# Supplementary material for: Phospho serine and threonine analysis of normal and mutated granulocyte colony stimulating factor receptors
Source: Sci Data. 2019 Apr 9;6:21. doi: 10.1038/s41597-019-0015-8 (PMC6480977; doi:10.1038/s41597-019-0015-8)
Supplement: Supplementary file 1 — Download metadata file [file 41597_2019_15_MOESM1_ESM.zip]

Archive with 3 entries (3 files):
- a_Greis270B_assay.txt
- s_Greis270B_study.txt
- i_Investigation.txt
