# Supplementary material for: Phospho serine and threonine analysis of normal and mutated granulocyte colony stimulating factor receptors
Source: Sci Data. 2019 Apr 9;6:21. doi: 10.1038/s41597-019-0015-8 (PMC6480977; doi:10.1038/s41597-019-0015-8)
Supplement: Supplementary file 1 — Download metadata file [file 41597_2019_15_MOESM1_ESM.zip › a_Greis270B_assay.txt]

Sample Name	Protocol REF	Parameter Value[instrument]	Parameter Value[manufacturer]	Assay Name	Raw Data File	Comment[Data Repository]	Comment[Data Record Accession]	Comment[Data Record URI]
Q741x 12.5 min Rep 1	Analysis	TripleTOF 5600+MS	Sciex	Q741x 12.5 min Rep 1	Q741x 12.5 min Rep 1.zip	PRIDE	PXD009311	http://identifiers.org/pride.project:PXD009311
Q741x 12.5 min Rep 2	Analysis	TripleTOF 5600+MS	Sciex	Q741x 12.5 min Rep 2	Q741x 12.5 min Rep 2.zip	PRIDE	PXD009311	http://identifiers.org/pride.project:PXD009311
Q741x 90 min Rep 1	Analysis	TripleTOF 5600+MS	Sciex	Q741x 90 min Rep 1	Q741x 90 min Rep 1.zip	PRIDE	PXD009311	http://identifiers.org/pride.project:PXD009311
Q741x 90 min Rep 2	Analysis	TripleTOF 5600+MS	Sciex	Q741x 90 min Rep 2	Q741x 90 min Rep 2.zip	PRIDE	PXD009311	http://identifiers.org/pride.project:PXD009311
T618I 12.5 min Rep 1	Analysis	TripleTOF 5600+MS	Sciex	T618I 12.5 min Rep 1	T618I 12.5 min Rep 1.zip	PRIDE	PXD009311	http://identifiers.org/pride.project:PXD009311
T618I 12.5 min Rep 2	Analysis	TripleTOF 5600+MS	Sciex	T618I 12.5 min Rep 2	T618I 12.5 min Rep 2.zip	PRIDE	PXD009311	http://identifiers.org/pride.project:PXD009311
T618I 90 min Rep 1	Analysis	TripleTOF 5600+MS	Sciex	T618I 90 min Rep 1	T618I 90 min Rep 1.zip	PRIDE	PXD009311	http://identifiers.org/pride.project:PXD009311
T618I 90 min Rep 2	Analysis	TripleTOF 5600+MS	Sciex	T618I 90 min Rep 2	T618I 90 min Rep 2.zip	PRIDE	PXD009311	http://identifiers.org/pride.project:PXD009311
WT 12.5 min Rep 1	Analysis	TripleTOF 5600+MS	Sciex	WT 12.5 min Rep 1	WT 12.5 min Rep 1.zip	PRIDE	PXD009311	http://identifiers.org/pride.project:PXD009311
WT 12.5 min Rep 2	Analysis	TripleTOF 5600+MS	Sciex	WT 12.5 min Rep 2	WT 12.5 min Rep 2.zip	PRIDE	PXD009311	http://identifiers.org/pride.project:PXD009311
WT 90 min Rep 1	Analysis	TripleTOF 5600+MS	Sciex	WT 90 min Rep 1	WT 90 min Rep 1.zip	PRIDE	PXD009311	http://identifiers.org/pride.project:PXD009311
WT 90 min Rep 2	Analysis	TripleTOF 5600+MS	Sciex	WT 90 min Rep 2	WT 90 min Rep 2.zip	PRIDE	PXD009311	http://identifiers.org/pride.project:PXD009311
