# Supplementary material for: Phospho serine and threonine analysis of normal and mutated granulocyte colony stimulating factor receptors
Source: Sci Data. 2019 Apr 9;6:21. doi: 10.1038/s41597-019-0015-8 (PMC6480977; doi:10.1038/s41597-019-0015-8)
Supplement: Supplementary file 1 — Download metadata file [file 41597_2019_15_MOESM1_ESM.zip › s_Greis270B_study.txt]

Source Name	Characteristics[organism]	Term Source REF	Term Accession Number	Characteristics[cell line]	Term Source REF	Term Accession Number	Protocol REF	Sample Name	Factor Value[biological replicate]	Factor Value[experimental condition]
RPMI cultured BaF3 cells with and without lysine and arginine	Mus musculus	NCBITaxon	NCBITaxon:10090	BA/F3 cell	BTO	BTO:0001516	Preparation	Q741x 12.5 min Rep 1	1	Q741x 12.5 min
RPMI cultured BaF3 cells with and without lysine and arginine	Mus musculus	NCBITaxon	NCBITaxon:10090	BA/F3 cell	BTO	BTO:0001516	Preparation	Q741x 12.5 min Rep 2	2	Q741x 12.5 min
RPMI cultured BaF3 cells with and without lysine and arginine	Mus musculus	NCBITaxon	NCBITaxon:10090	BA/F3 cell	BTO	BTO:0001516	Preparation	Q741x 90 min Rep 1	1	Q741x 90 min
RPMI cultured BaF3 cells with and without lysine and arginine	Mus musculus	NCBITaxon	NCBITaxon:10090	BA/F3 cell	BTO	BTO:0001516	Preparation	Q741x 90 min Rep 2	2	Q741x 90 min
RPMI cultured BaF3 cells with and without lysine and arginine	Mus musculus	NCBITaxon	NCBITaxon:10090	BA/F3 cell	BTO	BTO:0001516	Preparation	T618I 12.5 min Rep 1	1	T618I 12.5 min
RPMI cultured BaF3 cells with and without lysine and arginine	Mus musculus	NCBITaxon	NCBITaxon:10090	BA/F3 cell	BTO	BTO:0001516	Preparation	T618I 12.5 min Rep 2	2	T618I 12.5 min
RPMI cultured BaF3 cells with and without lysine and arginine	Mus musculus	NCBITaxon	NCBITaxon:10090	BA/F3 cell	BTO	BTO:0001516	Preparation	T618I 90 min Rep 1	1	T618I 90 min
RPMI cultured BaF3 cells with and without lysine and arginine	Mus musculus	NCBITaxon	NCBITaxon:10090	BA/F3 cell	BTO	BTO:0001516	Preparation	T618I 90 min Rep 2	2	T618I 90 min
RPMI cultured BaF3 cells with and without lysine and arginine	Mus musculus	NCBITaxon	NCBITaxon:10090	BA/F3 cell	BTO	BTO:0001516	Preparation	WT 12.5 min Rep 1	1	WT 12.5 min
RPMI cultured BaF3 cells with and without lysine and arginine	Mus musculus	NCBITaxon	NCBITaxon:10090	BA/F3 cell	BTO	BTO:0001516	Preparation	WT 12.5 min Rep 2	2	WT 12.5 min
RPMI cultured BaF3 cells with and without lysine and arginine	Mus musculus	NCBITaxon	NCBITaxon:10090	BA/F3 cell	BTO	BTO:0001516	Preparation	WT 90 min Rep 1	1	WT 90 min
RPMI cultured BaF3 cells with and without lysine and arginine	Mus musculus	NCBITaxon	NCBITaxon:10090	BA/F3 cell	BTO	BTO:0001516	Preparation	WT 90 min Rep 2	2	WT 90 min
