# Supplementary material for: Phospho serine and threonine analysis of normal and mutated granulocyte colony stimulating factor receptors
Source: Sci Data. 2019 Apr 9;6:21. doi: 10.1038/s41597-019-0015-8 (PMC6480977; doi:10.1038/s41597-019-0015-8)
Supplement: Supplementary file 1 — Download metadata file [file 41597_2019_15_MOESM1_ESM.zip › i_Investigation.txt]

# Investigation File generated for Scientific Data with Investigation File Authoring Tool version 0.1.0 on 18/02/2019 - This metadata file is CC0
ONTOLOGY SOURCE REFERENCE
Term Source Name	NCBITaxon	BTO	ERO	OBI	EFO	XCO	FBbi
Term Source File	http://data.bioontology.org/ontologies/NCBITAXON	http://data.bioontology.org/ontologies/BTO	http://data.bioontology.org/ontologies/ERO	http://data.bioontology.org/ontologies/OBI	http://data.bioontology.org/ontologies/EFO	http://data.bioontology.org/ontologies/XCO	http://data.bioontology.org/ontologies/FBbi
Term Source Version	2016AB	unknown	2013-08-02	2014-08-18	2.104	4.18	
Term Source Description	National Center for Biotechnology Information (NCBI) Organismal Classification	BRENDA Tissue and Enzyme Source Ontology	Eagle-I Research Resource Ontology	Ontology for Biomedical Investigations	Experimental Factor Ontology	Experimental Conditions Ontology	Biological Imaging Methods Ontology
INVESTIGATION
Investigation Identifier
Investigation Title
Investigation Description
Investigation Submission Date
Investigation Public Release Date
INVESTIGATION PUBLICATIONS
Investigation PubMed ID
Investigation Publication DOI
Investigation Publication Author List
Investigation Publication Title
Investigation Publication Status
Investigation Publication Status Term Accession Number
Investigation Publication Status Term Source REF
INVESTIGATION CONTACTS
Investigation Person Last Name
Investigation Person Mid Initials
Investigation Person First Name
Investigation Person Address
Investigation Person Phone
Investigation Person Fax
Investigation Person Email
Investigation Person Affiliation
Investigation Person Roles
Investigation Person Roles Term Accession Number
Investigation Person Roles Term Source REF
STUDY
Study Identifier	10.1038/s41597-019-0015-8
Study Title	Phospho serine and threonine analysis of normal and mutated granulocyte colony stimulating factor receptors
Study Submission Date	05/06/2018
Study Public Release Date	09/04/2019
Study Description	https://www.nature.com/articles/s41597-019-0015-8
Study File Name	s_Greis270B_study.txt
Comment[Subject Keywords]	""
Comment[Manuscript Licence]	CC BY-4.0
Comment[Experimental Metadata Licence]	CC0
Comment[Supplementary Information File Name]
Comment[Supplementary Information File Type]
Comment[Supplementary Information File URL]
Comment[Data Repository]	PRIDE;PRIDE
Comment[Data Record Accession]	PXD009311;PXD009662
Comment[Data Record URI]	http://identifiers.org/pride.project:PXD009311;http://identifiers.org/pride.project:PXD009662
STUDY DESIGN DESCRIPTORS
Study Design Type	protein physical property analysis objective	replicate design	factorial design
Study Design Type Term Accession Number	ERO:0100205	OBI:0500018	OBI:0500014
Study Design Type Term Source REF	ERO	OBI	OBI
STUDY PUBLICATIONS
Study PubMed ID	""
Study Publication DOI	doi:10.1038/s41375-018-0188-8
Study Publication Author List	""
Study Publication Title	""
Study Publication Status	published
Study Publication Status Term Accession Number	
Study Publication Status Term Source REF	
STUDY FACTORS
Study Factor Name	biological replicate	experimental condition
Study Factor Type	biological replicate	experimental condition
Study Factor Type Term Accession Number	http://www.ebi.ac.uk/efo/EFO_0002091	XCO:0000000
Study Factor Type Term Source REF	EFO	XCO
STUDY ASSAYS
Study Assay Measurement Type	protein expression profiling
Study Assay Measurement Type Term Accession Number	OBI:0000615
Study Assay Measurement Type Term Source REF	ERO
Study Assay Technology Type	liquid chromatography-tandem mass spectrometry
Study Assay Technology Type Term Accession Number	CHMO:0000701
Study Assay Technology Type Term Source REF	OBI
Study Assay Technology Platform	instrument; manufacturer
Study Assay File Name	a_Greis270B_assay.txt
STUDY PROTOCOLS
Study Protocol Name	Preparation	Analysis
Study Protocol Type	sample preparation method	liquid chromatography-tandem mass spectrometry
Study Protocol Type Term Accession Number	FBbi:00000001	CHMO:0000701
Study Protocol Type Term Source REF	FBbi	OBI
Study Protocol Description		
Study Protocol URI	""	""
Study Protocol Version		
Study Protocol Parameters Name	""	instrument; manufacturer
Study Protocol Parameters Name Term Accession Number	""	""
Study Protocol Parameters Name Term Source REF	""	""
Study Protocol Components Name	""	""
Study Protocol Components Type	""	""
Study Protocol Components Type Term Accession Number	""	""
Study Protocol Components Type Term Source REF	""	""
STUDY CONTACTS
Study Person Last Name	Dwivedi	Muench	Wagner	Azam	Grimes	Greis
Study Person First Name	Pankaj	David E.	Michael	Mohammad	H. Leighton	Kenneth D.
Study Person Mid Initials
Study Person Email	""	""	""	""	""	ken.greis@uc.edu
Study Person Phone
Study Person Fax
Study Person Address
Study Person Affiliation	Department of Cancer Biology, University of Cincinnati, Cincinnati, Ohio, 45267, USA	Division of Immunobiology and Center for Systems Immunology, Cincinnati Children’s Hospital Medical Center, Cincinnati, Ohio, USA	Division of Biomedical Informatics, Cincinnati Children’s Hospital Medical Center, Cincinnati, Ohio, USA	Division of Experimental Hematology and Cancer Biology, Cincinnati Children’s Hospital Medical Center, Cincinnati, Ohio, USA	Division of Immunobiology and Center for Systems Immunology, Cincinnati Children’s Hospital Medical Center, Cincinnati, Ohio, USA	Department of Cancer Biology, University of Cincinnati, Cincinnati, Ohio, 45267, USA
Study Person Roles
Study Person Roles Term Accession Number
Study Person Roles Term Source REF
Comment[Study Person ORCID]	0000-0002-7666-9216	0000-0002-8723-3389	""	""	0000-0001-8162-6758	0000-0002-5316-3351
Comment[Funder]
Comment[FundRef ID]
Comment[Funder Term Source REF]
Comment[Grant Identifier]
